# Supplementary material for: Transcriptomic and Genomic Testing to Guide Individualized Treatment in Chemoresistant Gastric Cancer Case
Source: Biomedicines. 2020 Mar 23;8(3):67. doi: 10.3390/biomedicines8030067 (PMC7148467; doi:10.3390/biomedicines8030067)
Supplement: Supplementary file 1 [file biomedicines-08-00067-s001.zip]

Archive with 6 entries (5 files):
- biomedicines-742411-supplementary/
- biomedicines-742411-supplementary/Supplementary file 1.docx
- biomedicines-742411-supplementary/Supplementary file 2.docx
- biomedicines-742411-supplementary/Supplementary file 3.xlsx
- biomedicines-742411-supplementary/Supplementary file 4.xlsx
- biomedicines-742411-supplementary/Supplementary file 5.xlsx
