# Supplementary material for: Transcriptomic and Genomic Testing to Guide Individualized Treatment in Chemoresistant Gastric Cancer Case
Source: Biomedicines. 2020 Mar 23;8(3):67. doi: 10.3390/biomedicines8030067 (PMC7148467; doi:10.3390/biomedicines8030067)
Supplement: Supplementary file 1 [file biomedicines-08-00067-s001.zip › biomedicines-742411-supplementary/Supplementary file 4.xlsx]

## Sheet: top_40_pal_intersect
	biopsy	Esophagus tumor	Stomach Tumor	mean
reactome_Condensation_of_Prophase_Chromosomes_Main_Pathway	0.887937	1.08565	0.865354	0.93172
reactome_PD_1_signaling_Main_Pathway	0.723271	1.17733	0.801886	0.876092
NCI_PLK1_signaling_events_Main_Pathway	0.899991	0.756386	0.781204	0.804696
Tumour_Infiltration_Pathway	0.604835	0.977736	0.680167	0.735726
reactome_Meiotic_recombination_Main_Pathway	0.662358	0.788685	0.619647	0.683262
NCI_IL27_mediated_signaling_events_Main_Pathway	0.534474	0.732494	0.635217	0.634351
KEGG_Type_I_diabetes_mellitus_Main_Pathway	0.63136	0.68483	0.581584	0.632283
Base_Excision_Repair_Pathway	0.51767	0.753042	0.571571	0.603463
KEGG_Asthma_Main_Pathway	0.579461	0.641229	0.552427	0.588145
reactome_Generation_of_second_messenger_molecules_Main_Pathway	0.476287	0.819489	0.50652	0.577204
reactome_NoRC_negatively_regulates_rRNA_expression_Main_Pathway	0.546185	0.648591	0.527858	0.567205
NCI_IL23_mediated_signaling_events_Main_Pathway	0.453491	0.586685	0.537535	0.528812
reactome_Separation_of_Sister_Chromatids_Main_Pathway	0.586542	0.503304	0.495003	0.522038
reactome_RMTs_methylate_histone_arginines_Main_Pathway	0.415704	0.633613	0.43873	0.481694
reactome_G0_and_Early_G1_Main_Pathway	0.479013	0.427115	0.479186	0.466082
NCI_IL12_mediated_signaling_events_Main_Pathway	0.446431	0.582549	0.381417	0.464207
KEGG_Base_excision_repair_Main_Pathway	0.430917	0.582308	0.37833	0.455618
reactome_CDT1_association_with_the_CDC6_ORC_origin_complex_Main_Pathway	0.471649	0.445925	0.443145	0.451661
NCI_Aurora_A_signaling_Main_Pathway	0.425268	0.45645	0.448116	0.444487
reactome_temp_Immunoregulatory_interactions_between_a_Lymphoid_and_a_non-Lymphoid_cell	0.53344	0.42183	0.382118	0.439804
KEGG_Chemokine_signaling_Main_Pathway	0.421501	0.442817	0.434844	0.433501
reactome_Senescence_Associated_Secretory_Phenotype_SASP__Main_Pathway	0.436822	0.436808	0.392646	0.425771
KEGG_Primary_immunodeficiency_Main_Pathway	0.33732	0.579405	0.390437	0.4244
KEGG_Proteasome_Main_Pathway	0.432281	0.417207	0.404076	0.417693
reactome_Downstream_TCR_signaling_Main_Pathway	0.343108	0.524891	0.400196	0.417098
NCI_Caspase_Cascade_in_Apoptosis_Main_Pathway	0.423248	0.446088	0.373452	0.416509
biocarta_proteasome_complex_Pathway_(Pathway_degradation_of_PSMA1)	0.436271	0.369226	0.420727	0.411738
KEGG_Hematopoietic_cell_lineage_Main_Pathway	0.479718	0.378635	0.387465	0.408321
NCI_IL3_mediated_signaling_events_Main_Pathway	0.450096	0.352847	0.402907	0.402189
reactome_ER_Phagosome_Main_Pathway	0.359025	0.373999	0.368928	0.36772
reactome_Cross_presentation_of_soluble_exogenous_antigens_endosomes__Main_Pathway	0.333174	0.378902	0.359055	0.357547
reactome_Autodegradation_of_the_E3_ubiquitin_ligase_COP1_Main_Pathway	0.34743	0.355729	0.349071	0.350325

## Sheet: bottom_40_pal_intersect
	Biopsy	Esophagus tumor	Stomach tumor	mean
KEGG_Drug_metabolism_cytochrome_P450_Main_Pathway	-0.505648	-1.38289	-0.902278	-0.930273
NCI_Validated_transcriptional_targets_of_AP1_family_members_Fra1_and_Fra2_Main_Pathway	-1.18262	-0.900325	-0.521753	-0.868233
KEGG_Steroid_hormone_biosynthesis_Main_Pathway	-0.462383	-1.1927	-0.760474	-0.805187
KEGG_Metabolism_of_xenobiotics_by_cytochrome_P450_Main_Pathway	-0.518412	-1.06019	-0.824036	-0.800879
KEGG_PPAR_signaling_Main_Pathway	-0.920707	-0.563607	-0.624117	-0.70281
KEGG_Retinol_metabolism_Main_Pathway	-0.437125	-0.939701	-0.654981	-0.677269
NCI_AP_1_transcription_factor_network_Main_Pathway	-0.829	-0.439336	-0.398449	-0.555595
KEGG_Aldosterone_regulated_sodium_reabsorption_Main_Pathway	-0.355818	-0.751041	-0.369322	-0.49206
reactome_temp_Nuclear_Receptor_transcription_pathway	-0.328016	-0.446897	-0.460375	-0.411763
reactome_Nephrin_interactions_Main_Pathway	-0.437982	-0.476804	-0.303979	-0.406255
reactome_Xenobiotics_Main_Pathway	-0.177119	-0.496424	-0.355782	-0.343108
KEGG_Cell_cycle_Main_Pathway	-0.368822	-0.320477	-0.321068	-0.336789
NCI_Arf6_signaling_events_Main_Pathway	-0.418582	-0.336943	-0.202022	-0.319182
reactome_Interferon_gamma_signaling_Main_Pathway	-0.265737	-0.497785	-0.186931	-0.316818
KEGG_Neuroactive_ligand_receptor_interaction_Main_Pathway	-0.267407	-0.343848	-0.193827	-0.268361
Glucocorticoid_Receptor_Signaling_Pathway	-0.30016	-0.24225	-0.229557	-0.257322
SMAD_Signaling_Network_Pathway	-0.282878	-0.255964	-0.177805	-0.238882
KEGG_Adrenergic_signaling_in_cardiomyocytes_Main_Pathway	-0.309932	-0.223806	-0.163025	-0.232254
NCI_N_cadherin_signaling_events_Main_Pathway	-0.240548	-0.220705	-0.185606	-0.21562
cAMP_Pathway	-0.201557	-0.234017	-0.15111	-0.195561
RhoA_Signaling	-0.185115	-0.224209	-0.117902	-0.175742
