# Supplementary material for: Transcriptomic and Genomic Testing to Guide Individualized Treatment in Chemoresistant Gastric Cancer Case
Source: Biomedicines. 2020 Mar 23;8(3):67. doi: 10.3390/biomedicines8030067 (PMC7148467; doi:10.3390/biomedicines8030067)
Supplement: Supplementary file 1 [file biomedicines-08-00067-s001.zip › biomedicines-742411-supplementary/Supplementary file 5.xlsx]

## Sheet: Sheet1
RUNX3
PTCH2
RAD54L
MKNK1
HSD3B2
NOTCH2NL
VHLL
PARP1
GEN1
EPCAM
REL
RGPD1
RGPD2
RGPD3
RGPD4
RGPD5
RGPD6
MERTK
RGPD8
CASP8
CRBN
PPARG
RARB
MST1R
PARP3
EPHA6
SOX14
TIPARP
EPHB3
MAP3K13
FGF12
FIP1L1
AC058822.1
ABRAXAS1
AC116366.3
FOXC1
HLA-F
HLA-G
HLA-A
HLA-E
DDR1
HLA-C
HLA-B
TNF
NOTCH4
FKBP1C
PNRC1
POU3F2
IGF2R
PRKN
NUDT1
TRRAP
EPHB4
PRSS1
PRSS2
EPHB6
XRCC2
TNKS
ADGRA2
SOX17
NBN
PTPRD
TEK
TAF1L
PRSS3
GNA14
GALNT12
BRD3
ZNF503
BMPR1A
TNKS2
CYP2C19
CHUK
CYP17A1
EMSY
FAT3
MRE11
RAD52
LRP6
PIK3C2G
SMARCD1
HOXC13
IGF1
SH2B3
PARP4
RPL21
DIS3
SOX21
SOX1
CUL4A
PARP2
FANCM
RAD51B
XRCC3
GREM1
LTK
TYRO3
TP53BP1
FGF7
BCL2A1
FANCI
AC013394.1
SOX8
ERCC4
CDH5
PHLPP2
RPA1
SOX15
SAT2
ALOX12B
NCOR1
AC004223.3
RAD51D
HOXB13
RAD51C
TBX2
APCDD1
CDH2
PIK3C3
CDH20
MKNK2
INSR
AC007192.1
BORCS8-MEF2B
PAK4
AURKC
PAK5
NKX2-4
NKX2-2
CEBPB
SOX18
BACH1
ZNRF3
CYP2D6
ERAS
CUL4B
SOX3
